# Supplementary material for: A New Cationic Fluorescent Probe for HSO3− Based on Bisulfite Induced Aggregation Self-Assembly
Source: Molecules. 2022 Apr 7;27(8):2378. doi: 10.3390/molecules27082378 (PMC9033099; doi:10.3390/molecules27082378)
Supplement: Supplementary file 1 [file molecules-27-02378-s001.zip]

Archive with 1 entries (1 files):
- molecules-1657877-supplementary.pdf
